# Supplementary material for: Changes in Oxidative Status Biomarkers in Saliva and Serum in the Equine Gastric Ulcer Syndrome and Colic of Intestinal Aetiology: A Pilot Study
Source: Animals (Basel). 2022 Mar 7;12(5):667. doi: 10.3390/ani12050667 (PMC8909870; doi:10.3390/ani12050667)
Supplement: Supplementary file 1 [file animals-12-00667-s001.zip › Supplementary Table S2.xlsx]

## Sheet: Supplementary table S2
		horses with ESGD
		SAA (mg/L)		ADAt serum (IU/L)		ADAt saliva (IU/L)		ADA1 saliva (IU/L)		ADA2 saliva (IU/L)
FRAP/FRAS (mmol/L)	saliva
		r = 0.09		r = 0.11		r = 0.70		r = 0.71		r = 0.78
		95% CI −0.50 - 0.62		95% CI −0.49 - 0.63		95% CI 0.19 - 0.91		95% CI 0.17 - 0.92		95% CI 0.32 - 0.94
		P = 0.765		P = 0.732		P = 0.014		P = 0.018		P = 0.006
	serum
		r = 0.43		r = −0.10		r = −0.24		r = −0.24		r = −0.13
		95% CI −0.14 - 0.79		95% CI −0.61 - 0.47		95% CI −0.71 - 0.37		95% CI −0.74 - 0.44		95% CI −0.69 - 0.53
		P = 0.124		P = 0.740		P = 0.426		P = 0.485		P = 0.714
CUPRAC (mmol/L)	saliva
		r = 0.04		r = 0.07		r = 0.76		r = 0.77		r = 0.79
		95% CI −0.51 - 0.57		95% CI −0.50 - 0.59		95% CI 0.34 - 0.93		95% CI 0.30 - 0.94		95% CI 0.35 - 0.95
		P = 0.883		P = 0.823		P = 0.004		P = 0.007		P = 0.005
	serum
		r = −0.37		r = 0.13		r = 0.41		r = 0.55		r = 0.69
		95% CI −0.76 - 0.21		95% CI −0.44 - 0.63		95% CI −0.20 - 0.79		95% CI −0.09 - 0.87		95% CI 0.13 - 0.92
		P = 0.192		P = 0.653		P = 0.170		P = 0.08		P = 0.023
TEAC (mmol/L)	saliva
		r = 0.08		r = 0.09		r = 0.73		r = 0.76		r = 0.71
		95% CI −0.48 - 0.60		95% CI −0.48 - 0.60		95% CI 0.27 - 0.91		95% CI 0.28 - 0.94		95% CI 0.17 - 0.92
		P = 0.773		P = 0.764		P = 0.007		P = 0.009		P = 0.018
	serum
		r = 0.74		r = 0.11		r = −0.24		r = −0.24		r = −0.15
		95% CI 0.33 - 0.91		95% CI −0.46 - 0.61		95% CI −0.71 - 0.37		95% CI −0.74 - 0.44		95% CI −0.70 - 0.51
		P = 0.003		P = 0.716		P = 0.426		P = 0.485		P = 0.673
Uric acid (µmol/L)	saliva
		r = 0.50		r = 0.45		r = 0.59		r = 0.53		r = 0.51
		95% CI −0.16 - 0.85		95% CI −0.22 - 0.83		95% CI −0.03 - 0.88		95% CI −0.04 - 0.78		95% CI −0.07 - 0.63
		P = 0.118		P = 0.165		P = 0.061		P = 0.114		0.133
	serum
		r = −0.45		r = −0.25		r = 0.29		r = 0.23		r = 0.13
		95% CI −0.80 - 0.12		95% CI −0.70 - 0.34		95% CI −0.32 - 0.74		95% CI −0.44 - 0.74		95% CI −0.52 - 0.69
		P = 0.106		P = 0.382		P = 0.327		P = 0.480		P = 0.698
AOPP (µmol/L)	saliva
		r = 0.21		r = −0.24		r = 0.13		r = 0.15		r = 0.27
		95% CI −0.39 - 0.69		95% CI −0.71 - 0.38		95% CI −0.50 - 0.66		95% CI −0.51 - 0.70		95% CI −0.41 - 0.76
		P = 0.098		P = 0.435		P = 0.700		P = 0.654		P = 0.418
	serum
		r = 0.18		r = 0.15		r = 0.22		r = 0.21		r = 0.38
		95% CI −0.40 - 0.66		95% CI −0.43 - 0.64		95% CI −0.39 - 0.70		95% CI −0.46 - 0.73		95% CI −0.30 - 0.81
		P = 0.533		P = 0.613		P = 0.470		P = 0.539		P = 0.248
AOPP/albumin (ratio)	serum
		r = 0.21		r = −0.28		r = 0.13		r = 0.15		r = 0.27
		95% CI −0.40 - 0.69		95% CI −0.73 - 0.33		95% CI −0.49 - 0.66		95% CI −0.51 - 0.70		95% CI −0.24 - 0.66
		P = 0.483		P = 0.344		P = 0.700		P = 0.654		P = 0.28
		horses with EGGD
		SAA (mg/L)		ADAt serum (IU/L)		ADAt saliva (IU/L)		ADA1 saliva (IU/L)		ADA2 saliva (IU/L)
FRAP/FRAS (mmol/L)	saliva
		r = 0.01		r = 0.35		r = 0.69		r = 0.69		r = 0.78
		95% CI −0.52 - 0.53		95% CI −0.19 - 0.73		95% CI 0.27 - 0.88		95% CI 0.27 - 0.88		95% CI 0.45 - 0.92
		P = 0.997		P = 0.179		P = 0.004		P = 0.004		P < 0.001
	serum
		r = 0.40		r = −0.10		r = −0.26		r = −0.30		r = −0.29
		95% CI −0.13 - 0.76		95% CI −0.57 - 0.41		95% CI −0.68 - 0.28		95% CI −0.71 - 0.26		95% CI −0.71 - 0.27
		P = 0.123		P = 0.700		P = 0.320		P = 0.270		P = 0.289
CUPRAC (mmol/L)	saliva
		r = −0.14		r = 0.24		r = 0.63		r = 0.63		r = 0.75
		95% CI −0.60 - 0.40		95% CI −0.29 - 0.65		95% CI 0.19 - 0.85		95% CI 0.18 - 0.86		95% CI 0.40 - 0.91
		P = 0.617		P = 0.361		P = 0.009		P = 0.011		P = 0.001
	serum
		r = −0.14		r = 0.40		r = 0.41		r = 0.42		r = 0.40
		95% CI −0.60 - 0.40		95% CI −0.11 - 0.75		95% CI −0.13 - 0.76		95% CI −0.13 - 0.77		95% CI −0.16 - 0.76
		P = 0.617		P = 0.109		P = 0.120		P = 0.119		P = 0.141
TEAC (mmol/L)	saliva
		r = −0.01		r = 0.30		r = 0.45		r = 0.46		r = 0.57
		95% CI −0.52 - 0.49		95% CI −0.23 - 0.69		95% CI −0.05 - 0.77		95% CI −0.05 - 0.79		95% CI 0.08 - 0.83
		P = 0.963		P = 0.239		P = 0.071		P = 0.072		P = 0.024
	serum
		r = 0.39		r = −0.17		r = −0.12		r = −0.15		r = −0.21
		95% CI −0.15 - 0.75		95% CI −0.61 - 0.35		95% CI −0.59 - 0.41		95% CI −0.63 - 0.40		95% CI −0.66 - 0.35
		P = 0.141		P = 0.502		P = 0.665		P = 0.584		P = 0.442
Uric acid (µmol/L)	saliva
		r = 0.05		r = 0.66		r = 0.57		r = 0.56		r = 0.70
		95% CI −0.51 - 0.58		95% CI 0.18 - 0.88		95% CI 0.07 - 0.84		95% CI 0.03 - 0.85		95% CI 0.17 - 0.86
		P = 0.874		P = 0.013		P = 0.029		P = 0.038		P = 0.023
	serum
		r = −0.09		r = 0.09		r = 0.36		r = 0.34		r = 0.34
		95% CI −0.57 - 0.43		95% CI −0.42 - 0.56		95% CI −0.18 - 0.73		95% CI −0.22 - 0.73		95% CI −0.22 - 0.73
		P = 0.732		P = 0.718		P = 0.171		P = 0.213		P = 0.213
AOPP (µmol/L)	saliva
		r = 0.46		r = 0.21		r = 0.20		r = 0.20		r = 0.28
		95% CI −0.08 - 0.79		95% CI −0.34 - 0.65		95% CI −0.35 - 0.64		95% CI −0.35 - 0.64		95% CI −0.26 - 0.69
		P = 0.085		P = 0.439		P = 0.463		P = 0.463		P = 0.121
	serum
		r = 0.02		r = −0.03		r = 0.13		r = 0.11		r = 0.25
		95% CI −0.49 - 0.52		95% CI −0.52 - 0.47		95% CI −0.40 - 0.60		95% CI −0.44 - 0.60		95% CI −0.32 - 0.68
		P = 0.951		P = 0.900		P = 0.625		P = 0.695		P = 0.375
AOPP/albumin (ratio)	serum
		r = 0.43		r = 0.22		r = 0.11		r = 0.11		r = 0.21
		95% CI −0.13 - 0.78		95% CI −0.32 - 0.65		95% CI −0.44 - 0.60		95% CI −0.44 - 0.60		95% CI −0.35 - 0.66
		P = 0.115		P = 0.419		P = 0.686		P = 0.686		P = 0.450
		CIE population
		SAA (mg/L)		ADAt serum (IU/L)		ADAt saliva (IU/L)		ADA1 saliva (IU/L)		ADA2 saliva (IU/L)	SIRS score
FRAS (mmol/L)	saliva
		r = 0.41		r = 0.32		r = 0.44		r = 0.44		r = 0.41	r = 0.09
		95% CI −0.11 - 0.75		95% CI −0.17 - 0.68		95% CI 0.01 - 0.73		95% CI 0.01 - 0.73		95% CI −0.03 - 0.71	95% CI −0.38 - 0.52
		P = 0.104		P = 0.185		P = 0.041		P = 0.041		P = 0.06	P = 0.705
	serum
		r = −0.08		r = 0.13		r = −0.05		r = −0.05		r = 0.18	r = 0.26
		95% CI −0.55 - 0.43		95% CI −0.35 - 0.56		95% CI −0.51 - 0.42		95% CI −0.51 - 0.42		95% CI −0.31 - 0.60	95% CI −0.26 - 0.67
		P = 0.753		P = 0.583		P = 0.825		P = 0.825		P = 0.450	P = 0.305
CUPRAC (mmol/L)	saliva
		r = 0.36		r = 0.38		r = 0.44		r = 0.44		r = 0.45	r = 0.01
		95% CI −0.16 - 0.72		95% CI −0.11 - 0.72		95% CI 0.01 - 0.73		95% CI 0.01 - 0.73		95% CI 0.02 - 0.74	95% CI −0.44 - 0.46
		P = 0.159		P = 0.113		P = 0.041		P = 0.041		P = 0.036	P = 0.959
	serum
		r = −0.35		r = 0.34		r = 0.51		r = 0.51		r = 0.03	r = 0.11
		95% CI −0.72 - 0.17		95% CI −0.14 - 0.70		95% CI 0.05 - 0.79		95% CI 0.05 - 0.79		95% CI −0.44 - 0.49	95% CI −0.40 - 0.57
		P = 0.166		P = 0.149		P = 0.027		P = 0.027		P = 0.904	P = 0.661
TEAC (mmol/L)	saliva
		r = 0.42		r = 0.33		r = 0.37		r = 0.37		r = 0.55	r = 0.29
		95% CI −0.09 - 0.76		95% CI −0.16 - 0.69		95% CI −0.07 - 0.69		95% CI −0.07 - 0.69		95% CI 0.15 - 0.79	95% CI −0.18 - 0.66
		P = 0.050		P = 0.172		P = 0.087		P = 0.087		P = 0.009	P = 0.209
	serum
		r = −0.33		r = 0.22		r = −0.14		r = −0.14		r = 0.10	r = 0.23
		95% CI −0.71 - 0.20		95% CI −0.28 - 0.62		95% CI −0.57 - 0.35		95% CI −0.57 - 0.35		95% CI −0.39 - 0.54	95% CI −0.30 - 0.65
		P = 0.200		P = 0.372		P = 0.567		P = 0.567		P = 0.694	P = 0.379
Uric acid (µmol/L)	saliva
		r = 0.25		r = 0.20		r = 0.09		r = 0.09		r = −0.01	r = −0.02
		95% CI −0.28 - 0.66		95% CI −0.29 - 0.61		95% CI −0.36 - 0.50		95% CI −0.36 - 0.50		95% CI −0.44 - 0.42	95% CI −0.47 - 0.44
		P = 0.333		P = 0.406		P = 0.702		P = 0.702		P = 0.960	P = 0.940
	serum
		r = −0.16		r = 0.15		r = 0.03		r = 0.03		r = 0.18	r = 0.58
		95% CI −0.62 - 0.36		95% CI −0.34 - 0.58		95% CI −0.44 - 0.49		95% CI −0.44 - 0.49		95% CI −0.31 - 0.60	95% CI 0.12 - 0.84
		P = 0.548		P = 0.527		P = 0.909		P = 0.909		P = 0.450	P = 0.016
AOPP (µmol/L)	saliva
		r = 0.33		r = 0.18		r = 0.13		r = 0.13		r = 0.22	r = −0.08
		95% CI −0.20 - 0.71		95% CI −0.32 - 0.59		95% CI −0.32 - 0.53		95% CI −0.32 - 0.53		95% CI −0.23 - 0.60	95% CI −0.51 - 0.39
		P = 0.200		P = 0.472		P = 0.567		P = 0.567		P = 0.323	P = 0.741
	serum
		r = −0.18		r = −0.04		r = −0.54		r = −0.54		r = −0.38	r = −0.23
		95% CI −0.62 - 0.34		95% CI −0.49 - 0.44		95% CI −0.80 - −0.09		95% CI −0.80 - −0.09		95% CI −0.72 - 0.11	95% CI −0.65 - 0.30
		P = 0.486		P = 0.876		P = 0.017		P = 0.017		P = 0.111	P = 0.379
AOPP/albumin (ratio)	serum
		r = 0.25		r = 0.05		r = 0.01		r = 0.01		r = 0.10	r = 0.17
		95% CI −0.34 - 0.70		95% CI −0.47 - 0.54		95% CI −0.50 - 0.52		95% CI −0.49 - 0.52		95% CI −0.43 - 0.58	95% CI −0.41 - 0.65
		P = 0.380		P = 0.854		P = 0.969		P = 0.969		P = 0.713	P = 0.551
